# Supplementary material for: Assessment of Stress and Immune Gene Expression in Australasian Snapper (Chrysophrys auratus) Exposed to Chronic Temperature Change
Source: Genes (Basel). 2025 Mar 28;16(4):385. doi: 10.3390/genes16040385 (PMC12027476; doi:10.3390/genes16040385)
Supplement: Supplementary file 1 [file genes-16-00385-s001.zip]

Archive with 1 entries (1 files):
- genes-3507978-supplementary.pdf
